# Supplementary material for: Performance of criteria for selecting evolutionary models in phylogenetics: a comprehensive study based on simulated datasets
Source: BMC Evol Biol. 2010 Aug 9;10:242. doi: 10.1186/1471-2148-10-242 (PMC2925852; doi:10.1186/1471-2148-10-242)
Supplement: Additional file 1 — Table of statistics of accuracy values in the 14 simulations. The statistic variables include some derived from descriptive statistics, and the others from the ANOVA-LSD tests. The column 'LSD sig.' only shows criterion pairs that had no significant differences (α = 0.01). [file 1471-2148-10-242-S1.XLS]

## Sheet: Sheet1
Simulation	Descriptive statistics					ANOVA tests (α= 0.01)
No.	Criterion	Range	Mean	Std. deviation		Model Sig.	Criterion Sig.	LSD Sig.
I-1	hLRT	0.00-0.99	0.6662	0.3498		0.327	<0.001	hLRT-AIC	0.344
	AIC	0.21-1.00	0.6383	0.2007				BIC-DT	0.219
	BIC	0.76-1.00	0.9675	0.0539
	DT	0.10-1.00	0.8925	0.2406
I-2	hLRT	0.00-1.00	0.6871	0.3547		0.354	<0.001	hLRT-AIC	0.213
	AIC	0.31-1.00	0.6546	0.1919				BIC-DT	0.601
	BIC	0.86-1.00	0.9708	0.0374
	DT	0.85-1.00	0.9575	0.0495
I-3	hLRT	0.00-0.99	0.68	0.3584		0.343	<0.001	hLRT-AIC	0.263
	AIC	0.37-1.00	0.6567	0.185				BIC-DT	0.912
	BIC	0.88-1.00	0.9725	0.0349
	DT	0.87-1.00	0.9708	0.0359
I-4	hLRT	0.00-1.00	0.5571	0.3725		<0.001	<0.001	hLRT-AIC	0.952
	AIC	0.40-0.93	0.6304	0.1583				BIC-DT	0.949
	BIC	0.18-1.00	0.7921	0.3385
	DT	0.18-1.00	0.7904	0.3386
I-5	hLRT	0.00-1.00	0.5471	0.3669		0.594	<0.001	hLRT-AIC	0.462
	AIC	0.40-0.96	0.655	0.1671				BIC-DT	0.972
	BIC	0.49-1.00	0.9446	0.1097
	DT	0.48-1.00	0.9437	0.1106
I-6	hLRT	0.00-0.99	0.5821	0.3734		0.726	<0.001	hLRT-AIC	0.714
	AIC	0.36-0.97	0.6587	0.1701				BIC-DT	0.979
	BIC	0.62-1.00	0.9583	0.0847
	DT	0.62-1.00	0.9579	0.0847
I-7	hLRT	0.00-0.97	0.555	0.3674		0.536	<0.001	hLRT-AIC	0.412
	AIC	0.45-0.96	0.6617	0.1596				BIC-DT	0.902
	BIC	0.42-1.00	0.9408	0.1214
	DT	0.42-1.00	0.9388	0.1218
I-8	hLRT	0.00-0.97	0.5579	0.4049		0.022	<0.001	hLRT-AIC	0.654
	AIC	0.45-0.91	0.6613	0.1492				BIC-DT	0.954
	BIC	0.15-1.00	0.8706	0.2064
	DT	0.14-1.00	0.8678	0.209
II-1	hLRT	0.00-0.99	0.6921	0.3542		0.244	<0.001	hLRT-AIC	0.114
	AIC	0.35-1.00	0.65	0.1702				BIC-DT	0.515
	BIC	0.87-1.00	0.9771	0.0322
	DT	0.84-1.00	0.9638	0.0447
II-2	hLRT	0.00-0.99	0.6421	0.3411		0.034	<0.001	hLRT-AIC	0.487
	AIC	0.13-1.00	0.6321	0.223				BIC-DT	0.671
	BIC	0.65-1.00	0.9625	0.079
	DT	0.64-1.00	0.945	0.0918
III-1	hLRT	0.00-0.99	0.7033	0.3534		0.315	<0.001	hLRT-AIC	0.084
	AIC	0.02-1.00	0.6379	0.2147				BIC-DT	0.877
	BIC	0.87-1.00	0.9675	0.0338
	DT	0.87-1.00	0.9637	0.0352
IV-1	hLRT	0.00-0.99	0.5687	0.3647		<0.001	<0.001	hLRT-AIC	0.554
	AIC	0.44-0.88	0.5954	0.1295				BIC-DT	0.993
	BIC	0.18-1.00	0.7992	0.3175
	DT	0.18-1.00	0.7996	0.3167
V-1	hLRT	0.00-0.99	0.6408	0.3435		0.283	<0.001	hLRT-AIC	0.881
	AIC	0.49-0.98	0.6817	0.1472				BIC-DT	0.374
	BIC	0.75-1.00	0.9279	0.0734
	DT	0.45-1.00	0.8904	0.1289
V-2	hLRT	0.00-1.00	0.6796	0.3473		0.004	<0.001	hLRT-AIC	0.291
	AIC	0.14-1.00	0.6508	0.229				BIC-DT	0.931
	BIC	0.71-1.00	0.9558	0.0869
	DT	0.71-1.00	0.9542	0.0872
