# Supplementary material for: Performance of criteria for selecting evolutionary models in phylogenetics: a comprehensive study based on simulated datasets
Source: BMC Evol Biol. 2010 Aug 9;10:242. doi: 10.1186/1471-2148-10-242 (PMC2925852; doi:10.1186/1471-2148-10-242)
Supplement: Additional file 2 — Table of statistics of precision values in the 14 simulations. The column 'LSD sig.' only shows criterion pairs that had no significant differences (α = 0.01). [file 1471-2148-10-242-S2.XLS]

## Sheet: Sheet1
Simulation	Descriptive statistics					ANOVA tests (α= 0.01)
No.	Criterion	Range	Mean	Std. deviation		Model Sig.	Criterion Sig.	LSD Sig.
I-1	hLRT	2-8	3.75	1.751		0.001	<0.001	hLRT-BIC	0.017
	AIC	1-17	8.17	4.914				hLRT-DT	0.038
	BIC	1-4	2.17	0.963				BIC-DT	0.75
	DT	1-4	2.38	0.97
I-2	hLRT	1-7	3.58	1.613		0.004	<0.001	hLRT-BIC	0.025
	AIC	1-15	7.79	4.511				hLRT-DT	0.035
	BIC	1-4	2.17	0.917				BIC-DT	0.893
	DT	1-4	2.25	0.847
I-3	hLRT	2-7	3.42	1.283		0.045	<0.001	hLRT-BIC	0.056
	AIC	1-15	8.04	4.723				hLRT-DT	0.064
	BIC	1-4	2	0.978				BIC-DT	0.955
	DT	1-4	2.04	0.955
I-4	hLRT	2-7	3.54	1.474		0.003	<0.001	hLRT-BIC	0.029
	AIC	1-15	8.79	4.727				hLRT-DT	0.04
	BIC	1-4	2.12	0.9				BIC-DT	0.896
	DT	1-4	2.21	0.977
I-5	hLRT	1-8	4.83	2.278		0.559	<0.001	hLRT-BIC	0.011
	AIC	2-16	8.33	4.752				hLRT-DT	0.014
	BIC	1-5	2.71	1.459				BIC-DT	0.919
	DT	1-5	2.79	1.444
I-6	hLRT	1-9	4.79	1.956		0.311	<0.001	BIC-DT	0.914
	AIC	2-21	8.54	4.746
	BIC	1-6	2.29	0.999
	DT	1-6	2.38	1.096
I-7	hLRT	2-9	4.63	1.907		0.862	<0.001	BIC-DT	0.865
	AIC	2-18	8.38	4.372
	BIC	1-4	2.54	1.215
	DT	1-5	2.67	1.274
I-8	hLRT	2-9	4.5	1.911		0.915	<0.001	hLRT-BIC	0.065
	AIC	3-18	8.71	4.408				hLRT-DT	0.073
	BIC	1-6	3.08	1.472				BIC-DT	0.956
	DT	1-6	3.13	1.513
II-1	hLRT	1-7	3.54	1.474		0.146	<0.001	hLRT-BIC	0.387
	AIC	2-18	9.75	5.16				hLRT-DT	0.128
	BIC	1-6	2.83	1.239				BIC-DT	0.508
	DT	1-7	2.29	1.233
II-2	hLRT	2-9	3.63	1.74		0.001	<0.001	BIC-DT	1
	AIC	1-15	7.92	4.462
	BIC	1-4	2	0.834
	DT	1-4	2	0.933
III-1	hLRT	2-5	3.38	0.97		0.002	<0.001	hLRT-BIC	0.134
	AIC	1-16	8.5	4.836				hLRT-DT	0.171
	BIC	1-5	2.42	0.974				BIC-DT	0.895
	DT	1-6	2.5	1.103
IV-1	hLRT	2-6	3.88	1.076		0.072	<0.001	hLRT-BIC	0.08
	AIC	2-20	9.29	5.06				hLRT-DT	0.089
	BIC	1-5	2.5	1.063				BIC-DT	0.957
	DT	1-5	2.54	1.021
V-1	hLRT	2-8	3.92	1.767		0.001	<0.001	hLRT-BIC	0.148
	AIC	2-14	8.58	4.169				hLRT-DT	0.214
	BIC	1-6	3.04	1.367				BIC-DT	0.835
	DT	1-6	3.17	1.274
V-2	hLRT	1-11	3.29	1.989		0.016	<0.001	hLRT-BIC	0.032
	AIC	1-18	8.12	4.812				hLRT-DT	0.037
	BIC	1-3	1.79	0.658				BIC-DT	0.952
	DT	1-3	1.83	0.702
