# Supplementary material for: Performance of criteria for selecting evolutionary models in phylogenetics: a comprehensive study based on simulated datasets
Source: BMC Evol Biol. 2010 Aug 9;10:242. doi: 10.1186/1471-2148-10-242 (PMC2925852; doi:10.1186/1471-2148-10-242)
Supplement: Additional file 3 — Table of statistics of dissimilarity values in the 14 simulations. For convenience of notation, in this table 'a' denotes the pair of hLRT and AIC; 'b', hLRT and BIC; 'c', hLRT and DT; 'd', AIC and BIC; 'e', AIC and DT; 'f', BIC and DT. It is noted that only pairs with significant differences are shown in the column 'LSD sig.' (α = 0.01). [file 1471-2148-10-242-S3.XLS]

## Sheet: Sheet1
Simulation	Descriptive statistics					ANOVA tests (α= 0.01)
No.	Criterion	Range	Mean	Std. deviation		Model Sig.	Criterion Sig.	LSD Sig.
I-1	a	0.06-0.98	0.5171	0.2559		<0.001	<0.001	f-others	<0.001
	b	0.01-1.00	0.325	0.3522				a-b	0.005
	c	0.02-1.00	0.3608	0.3583				a-d	0.008
	d	0.00-0.61	0.3346	0.1742
	e	0.00-0.87	0.3908	0.2103
	f	0.00-0.90	0.0767	0.2432
I-2	a	0.01-0.94	0.4958	0.2552		<0.001	<0.001	a-others	<0.001
	b	0.00-1.00	0.3017	0.3591				f-others	<0.001
	c	0.01-1.00	0.3087	0.3547
	d	0.02-0.60	0.3296	0.1744
	e	0.02-0.60	0.3288	0.1715
	f	0.00-0.13	0.0133	0.0355
I-3	a	0.01-0.96	0.4946	0.2622		<0.001	<0.001	f-others	<0.001
	b	0.00-1.00	0.3104	0.3612				a-b	0.004
	c	0.00-1.00	0.3104	0.3611				a-c	0.004
	d	0.02-0.54	0.3342	0.1676
	e	0.04-0.54	0.3342	0.1665
	f	0.00-0.02	0.0025	0.0061
I-4	a	0.07-0.96	0.5242	0.2356		<0.001	<0.001	f-others	<0.001
	b	0.00-1.00	0.3175	0.3591				a-b	0.002
	c	0.00-1.00	0.3175	0.3596				a-c	0.002
	d	0.07-0.71	0.3867	0.1856
	e	0.07-0.71	0.3867	0.1856
	f	0.00-0.02	0.0033	0.007
I-5	a	0.35-1.00	0.6329	0.2209		0.001	<0.001	a-others	<0.001
	b	0.01-1.00	0.4408	0.3641				f-others	<0.001
	c	0.01-1.00	0.44	0.3662
	d	0.06-0.56	0.3592	0.1402
	e	0.07-0.56	0.3596	0.1409
	f	0.00-0.07	0.0083	0.0152
I-6	a	0.30-1.00	0.6242	0.2242		0.005	<0.001	a-others	<0.001
	b	0.01-1.00	0.4042	0.3644				f-others	<0.001
	c	0.00-1.00	0.4037	0.3648
	d	0.03-0.60	0.3533	0.1443
	e	0.03-0.59	0.3529	0.1435
	f	0.00-0.01	0.0017	0.0038
I-7	a	0.32-1.00	0.6138	0.2236		0.004	<0.001	a-others	<0.001
	b	0.00-1.00	0.42	0.3642				f-others	<0.001
	c	0.00-1.00	0.4204	0.3641
	d	0.05-0.55	0.3608	0.1321
	e	0.05-0.55	0.3617	0.1313
	f	0.00-0.03	0.0033	0.0076
I-8	a	0.34-1.00	0.6296	0.2461		<0.001	<0.001	a-others	<0.001
	b	0.00-0.98	0.3813	0.356				f-others	<0.001
	c	0.00-0.98	0.3825	0.3553
	d	0.19-0.8	0.4229	0.1114
	e	0.19-0.81	0.4242	0.1134
	f	0.00-0.04	0.0071	0.0112
II-1	a	0.09-0.94	0.4842	0.2477		<0.001	<0.001	f-others	<0.001
	b	0.01-1.00	0.3	0.3562				a-b	0.003
	c	0.01-1.00	0.3042	0.3532				a-c	0.004
	d	0.01-0.59	0.3367	0.1577
	e	0.01-0.59	0.335	0.1585
	f	0.00-0.12	0.0133	0.0324
II-2	a	0.02-0.95	0.5313	0.253		0.004	<0.001	a-others	<0.001
	b	0.00-1.00	0.3417	0.3467				f-others	<0.001
	c	0.00-1.00	0.3488	0.3405
	d	0.00-0.63	0.3442	0.1907
	e	0.00-0.63	0.35	0.1833
	f	0.00-0.19	0.02	0.05
III-1	a	0.08-0.97	0.4979	0.2508		<0.001	<0.001	f-others	<0.001
	b	0.00-1.00	0.2833	0.3612				a-b	0.001
	c	0.00-1.00	0.2858	0.3588				a-c	0.001
	d	0.03-0.60	0.3333	0.1642
	e	0.02-0.61	0.3321	0.1662
	f	0.00-0.05	0.0067	0.0134
IV-1	a	0.11-0.95	0.5533	0.2194		<0.001	<0.001	f-others	<0.001
	b	0.00-1.00	0.3371	0.3703				a-b	0.001
	c	0.00-1.00	0.3371	0.3702				a-c	0.001
	d	0.12-0.78	0.4421	0.1676
	e	0.12-0.78	0.4429	0.1666
	f	0.00-0.05	0.0071	0.0112
V-1	a	0.27-1.00	0.5587	0.2243		<0.001	<0.001	a-others	<0.001
	b	0.01-1.00	0.3308	0.3489				f-others	<0.001
	c	0.01-1.00	0.3479	0.3425
	d	0.02-0.46	0.3142	0.1308
	e	0.02-0.52	0.3346	0.1267
	f	0.00-0.53	0.0429	0.1257
V-2	a	0.00-0.94	0.4821	0.276		<0.001	<0.001	a-b	0.005
	b	0.00-1.00	0.3037	0.3498				a-c	0.005
	c	0.00-1.00	0.3037	0.35				f-others	<0.001
	d	0.00-0.70	0.3225	0.1925
	e	0.00-0.70	0.3213	0.1929
	f	0.00-0.02	0.0017	0.0048
