# Supplementary material for: Performance of criteria for selecting evolutionary models in phylogenetics: a comprehensive study based on simulated datasets
Source: BMC Evol Biol. 2010 Aug 9;10:242. doi: 10.1186/1471-2148-10-242 (PMC2925852; doi:10.1186/1471-2148-10-242)
Supplement: Additional file 4 — Table of statistics of χ2 and multiple comparison tests for the 14 simulations. The 24 models were classified into 11 categories according to the number of free parameters (from 0 to 10). [file 1471-2148-10-242-S4.XLS]

## Sheet: Sheet1
Simulation	χ2 Sig.	Multiple comparison Sig. (α’= 0.0083)
No.	(α= 0.05)	hLRT-AIC	hLRT-BIC	hLRT-DT	AIC-BIC	AIC-DT	BIC-DT
I-1	<0.001	<0.001	<0.001	<0.001	<0.001	<0.001	<0.001
I-2	<0.001	<0.001	<0.001	<0.001	<0.001	<0.001	1
I-3	<0.001	<0.001	<0.001	<0.001	<0.001	<0.001	1
I-4	<0.001	<0.001	<0.001	<0.001	<0.001	<0.001	1
I-5	<0.001	<0.001	<0.001	<0.001	<0.001	<0.001	1
I-6	<0.001	<0.001	<0.001	<0.001	<0.001	<0.001	1
I-7	<0.001	<0.001	<0.001	<0.001	<0.001	<0.001	1
I-8	<0.001	<0.001	<0.001	<0.001	<0.001	<0.001	1
II-1	<0.001	<0.001	<0.001	<0.001	<0.001	<0.001	1
II-2	<0.001	<0.001	<0.001	<0.001	<0.001	<0.001	0.998
III-1	<0.001	<0.001	<0.001	<0.001	<0.001	<0.001	1
IV-1	<0.001	<0.001	<0.001	<0.001	<0.001	<0.001	1
V-1	<0.001	<0.001	<0.001	<0.001	<0.001	<0.001	0.469
V-2	<0.001	<0.001	<0.001	<0.001	<0.001	<0.001	1
